# Supplementary material for: Exploring the Effect of Differentially Expressed Long Non-coding RNAs Driven by Copy Number Variation on Competing Endogenous RNA Network by Mining Lung Adenocarcinoma Data
Source: Front Cell Dev Biol. 2021 Jan 28;8:627436. doi: 10.3389/fcell.2020.627436 (PMC7876300; doi:10.3389/fcell.2020.627436)
Supplement: Supplementary Table 2 — CNV-driven DElncRNAs screened out via correlation analysis. [file Table_2.XLS]

gene	regulation	median_normal	median_cnv	pvalue
PVT1	amp	429.477003	801.5139886	7.45E-24
GHET1	amp	24.35198162	50.67826098	3.90E-11
AC092171.4	amp	13.32353569	22.98134243	1.86E-09
AF131215.6	del	43.59671442	21.90955714	2.78E-09
LINC00511	amp	881.7331249	1734.37444	8.85E-09
LINC00665	amp	691.8419938	2173.396367	6.70E-08
LINC01270	amp	108.4625194	212.1794108	2.77E-07
MIR22HG	del	816.6000423	515.1438801	3.14E-07
LINC01271	amp	20.08224505	37.35136522	8.61E-07
CASC16	amp	3.276328549	14.14808126	1.48E-06
LINC01415	del	11.75607809	6.101433069	1.68E-06
C20orf197	amp	30.34274091	93.35535312	2.17E-06
LINC01535	amp	22.20342241	71.69198219	3.66E-06
LINC01511	amp	0.992046257	2.212114096	1.91E-05
LINC00941	amp	9.962077337	31.46239534	2.55E-05
LINC00609	amp	0.174178853	1.511580805	2.79E-05
LINC01348	amp	41.30124644	64.80417604	3.45E-05
LINC00942	amp	23.64473163	79.10146922	8.59E-05
MNX1-AS1	amp	48.72373801	101.6207057	1.01E-04
LINC00645	amp	0.029073769	0.200544891	1.04E-04
AC093702.1	amp	0.173098457	1.771370633	1.11E-04
LINC00629	amp	5.142460881	13.04886316	1.29E-04
LINC00592	amp	4.406881001	10.12663582	3.26E-04
LINC01204	amp	0.848903152	6.239285443	3.40E-04
LINC01446	amp	0.138871437	0.693684444	3.49E-04
LINC01213	amp	1.090775609	4.655474499	4.20E-04
TBC1D3P1-DHX40P1	amp	0.037558439	0.1657642	4.90E-04
AC022182.1	amp	6.387639137	10.17863022	9.02E-04
LINC01208	amp	1.908755319	4.267522389	0.001
LINC00337	amp	15.00114287	36.72257219	0.001
RBAKDN	amp	1.15527033	2.104435589	0.001
SLC2A1-AS1	amp	28.62205661	52.21546751	0.002
PACERR	amp	9.676763346	14.61259256	0.002
LINC00184	amp	4.443693549	6.796290932	0.002
LINC01510	amp	0.618386614	2.796007946	0.002
LINC01391	amp	0.055832581	0.476017986	0.002
LINC00488	amp	0.018305674	0.053133301	0.003
LINC01299	amp	0.105761636	0.245729986	0.004
CHODL-AS1	amp	0.042355628	0.481452054	0.004
PTPRD-AS1	del	10.06537869	6.390298799	0.005
MIR503HG	amp	53.84768559	72.56722866	0.005
AC010894.3	amp	4.948528947	30.88070204	0.005
C10orf91	amp	14.35756089	32.08628427	0.005
CYP4A22-AS1	amp	11.134542	17.13534065	0.006
LINC01460	amp	29.56843674	7.131229795	0.006
LINC01395	amp	4.132504786	11.01618707	0.006
LINC00682	amp	0.126387597	1.928915538	0.006
WWC2-AS2	del	17.47937751	11.56652244	0.007
LINC01234	amp	1.879600583	11.36107573	0.007
LINC00857	amp	163.421362	284.9589678	0.008
AC062028.1	amp	5.748017024	10.56757092	0.008
LINC01214	amp	1.080466744	3.50711745	0.011
TESC-AS1	amp	0.74768346	3.490967826	0.011
LINC01257	amp	0.131170113	3.971676673	0.012
LINC01267	del	5.423754362	2.542918132	0.013
LINC01551	amp	0.015383274	0.048131443	0.013
LINC00958	amp	16.44318549	55.30288473	0.015
LINC00472	del	16.62863091	11.16242868	0.017
LINC01249	amp	0.041526436	0.575370463	0.02
C12orf80	amp	2.35069021	4.725850794	0.02
AC079466.1	amp	0.12142568	0.572963487	0.022
AC003092.1	amp	0.650770624	1.624567517	0.026
LINC00922	amp	13.55681783	26.53306306	0.026
SPANXA2-OT1	amp	1.482447543	2.808250277	0.027
LINC00251	amp	0.057599606	0.100306339	0.037
CASC9	amp	17.04238703	66.53824591	0.041
LINC00880	amp	10.66684681	14.45611611	0.042
